# Supplementary material for: Artificial Intelligence-Enhanced Molecular Profiling of JAK-STAT Pathway Alterations in FOLFOX-Treated Early-Onset Colorectal Cancer
Source: Int J Mol Sci. 2026 Jan 2;27(1):479. doi: 10.3390/ijms27010479 (PMC12786996; doi:10.3390/ijms27010479)
Supplement: Supplementary file 1 [file ijms-27-00479-s001.zip]

Archive with 1 entries (1 files):
- ijms-4041779-supplementary.pdf
